# Supplementary material for: SNBRFinder: A Sequence-Based Hybrid Algorithm for Enhanced Prediction of Nucleic Acid-Binding Residues
Source: PLoS One. 2015 Jul 15;10(7):e0133260. doi: 10.1371/journal.pone.0133260 (PMC4503397; doi:10.1371/journal.pone.0133260)
Supplement: S4 Table — (XLSX) [file pone.0133260.s004.xlsx]

## Sheet: Sheet1
S4 Table. Statistical significance of performance differences between different predictors developed in this study
Dataset: DB312
	PSSM	PSSM+CS	PSSM+CS+PS	PSSM+CS+PS+PC	PSSM+CS+PS+PC+IP	PSSM+CS+PS+PC+IP+SP	SNBRFinder(F)	SNBRFinder(T)	SNBRFinder
PSSM	N/A (N/A)	4.17E-06 (0.997)	2.58E-07 (1.000)	4.94E-09 (1.000)	8.45E-11 (1.000)	2.30E-11 (1.000)	9.94E-12 (1.000 )	0.081 (0.410)	5.43E-22 (1.000)
PSSM+CS	4.17E-06 (0.997)	N/A (N/A)	0.023 (0.626)	0.001 (0.905)	4.00E-04 (0.953)	1.31E-04 (0.975)	1.46E-05 (0.993)	0.008 (0.767)	2.11E-15 (1.000)
PSSM+CS+PS	2.58E-07 (1.000)	0.023 (0.626)	N/A (N/A)	0.011 (0.733)	0.005 (0.810)	0.001 (0.905)	6.43E-04 (0.931)	8.71E-04 (0.920)	2.14E-14 (1.000)
PSSM+CS+PS+PC	4.94E-09 (1.000)	0.001 (0.905)	0.011 (0.733)	N/A (N/A)	0.312 (0.175)	0.211 (0.241)	0.023 (0.623)	2.12E-04 (0.962)	3.60E-12 (1.000)
PSSM+CS+PS+PC+IP	8.45E-11 (1.000)	4.00E-04 (0.953)	0.005 (0.810)	0.312 (0.175)	N/A (N/A)	0.262 (0.203)	0.066 (0.452)	6.69E-05 (0.982)	1.74E-10 (1.000)
PSSM+CS+PS+PC+IP+SP	2.30E-11 (1.000)	1.31E-04 (0.975)	0.001 (0.905)	0.211 (0.241)	0.262 (0.203)	N/A (N/A)	0.222 (0.230)	4.90E-05 (0.985)	1.91E-10 (1.000)
SNBRFinder(F)	9.94E-12 (1.000)	1.46E-05 (0.993)	6.43E-04 (0.931)	0.023 (0.623)	0.066 (0.452)	0.222 (0.230)	N/A (N/A)	1.62E-05 (0.993)	1.06E-09 (1.000)
SNBRFinder(T)	0.081 (0.410)	0.008 (0.767)	8.71E-04 (0.920)	2.12E-04 (0.962)	6.69E-05 (0.982)	4.90E-05 (0.985)	1.62E-05 (0.993)	N/A (N/A)	1.21E-17 (1.000)
SNBRFinder	5.43E-22 (1.000)	2.11E-15 (1.000)	2.14E-14 (1.000)	3.60E-12 (1.000)	1.74E-10 (1.000)	1.91E-10 (1.000)	1.06E-09 (1.000)	1.21E-17 (1.000)	N/A (N/A)
Dataset: RB264
	PSSM	PSSM+CS	PSSM+CS+PS	PSSM+CS+PS+PC	PSSM+CS+PS+PC+IP	PSSM+CS+PS+PC+IP+SP	SNBRFinder(F)	SNBRFinder(T)	SNBRFinder
PSSM	N/A (N/A)	0.009 (0.746 )	3.09E-05 (0.987)	2.57E-06 (0.998)	2.64E-06 (0.998)	1.34E-05 (0.993)	1.51E-07 (1.000)	1.79E-05 (0.992)	1.33E-13 (1.000)
PSSM+CS	0.009 (0.746)	N/A (N/A)	0.006 (0.792)	9.78E-04 (0.920)	3.65E-04 (0.954)	0.003 (0.860)	7.85E-06 (0.996)	2.58E-06 (0.999)	1.31E-12 (1.000)
PSSM+CS+PS	3.09E-05 (0.987)	0.006 (0.792)	N/A (N/A)	0.486 (0.100)	0.755 (0.060)	0.805 (0.058)	0.082 (0.417)	1.29E-07 (1.000)	1.40E-07 (1.000)
PSSM+CS+PS+PC	2.57E-06 (0.998)	9.78E-04 (0.920)	0.486 (0.100)	N/A (N/A)	0.791 (0.055)	0.237 (0.219)	0.068 (0.446)	1.04E-07 (1.000)	5.83E-07 (0.999)
PSSM+CS+PS+PC+IP	2.64E-06 (0.998)	3.65E-04 (0.954)	0.755 (0.060)	0.791 (0.055)	N/A (N/A)	0.259 (0.205)	0.097 (0.382)	7.69E-08 (1.000)	6.69E-07 (0.999)
PSSM+CS+PS+PC+IP+SP	1.34E-05 (0.993)	0.003 (0.860)	0.805 (0.058)	0.237 (0.219)	0.259 (0.205)	N/A (N/A)	0.012 (0.719)	2.12E-07 (1.000)	1.15E-07 (1.000)
SNBRFinder(F)	1.51E-07 (1.000)	7.85E-06 (0.996)	0.082 (0.417)	0.068 (0.446)	0.097 (0.382)	0.012 (0.719)	N/A (N/A)	1.38E-08 (1.000)	5.25E-06 (0.997)
SNBRFinder(T)	1.79E-05 (0.992)	2.58E-06 (0.999)	1.29E-07 (1.000)	1.04E-07 (1.000)	7.69E-08 (1.000)	2.12E-07 (1.000)	1.38E-08 (1.000)	N/A (N/A)	2.75E-21 (1.000)
SNBRFinder	1.33E-13 (1.000)	1.31E-12 (1.000)	1.40E-07 (1.000)	5.83E-07 (0.999)	6.69E-07 (0.999)	1.15E-07 (1.000)	5.25E-06 (0.997)	2.75E-21 (1.000)	N/A (N/A)
Note: In the parentheses, we provide the power of statistical tests. For a given paired predictors, we used bootstrapping techniques to generate random samples and repeated this procedure 100,000 times. In our study, the sample size is the number of query chains, the significance level is 0.05, the effect size is the difference in the MCC values of different predictors, and the statistical power …
