# Supplementary material for: SNBRFinder: A Sequence-Based Hybrid Algorithm for Enhanced Prediction of Nucleic Acid-Binding Residues
Source: PLoS One. 2015 Jul 15;10(7):e0133260. doi: 10.1371/journal.pone.0133260 (PMC4503397; doi:10.1371/journal.pone.0133260)
Supplement: S9 Table — (XLSX) [file pone.0133260.s009.xlsx]

## Sheet: Sheet1
S9 Table. Statistical significance of performance differences between our sequence-based methods and the other sequence- and structure-based counterparts
Dataset: DB312
	SNBRFinder(T)	BLAST	TMalign	SPalign	SNBRFinder(F)	NBRFeature(SEQ)	NBRFeature(STR)	NBRFeature	SNBRFinder	SNBRFinder(BLAST)	NBRDetector(TMalign)	NBRDetector
SNBRFinder(T)	N/A	2.92565e-23	0.847785	0.164862	1.61758e-05	3.15752e-10	0.061538	9.03794e-10	1.21342e-17	7.81469e-07	1.44284e-19	1.67855e-20
BLAST	2.92565e-23	N/A	6.30698e-22	2.55558e-25	9.34291e-34	3.43518e-39	1.41306e-24	9.52751e-38	1.53265e-43	2.8317e-41	2.80126e-44	2.35864e-44
TMalign	0.847785	6.30698e-22	N/A	0.155209	3.06779e-05	1.26536e-08	0.048273	2.30036e-09	5.13394e-12	5.13787e-06	6.5132e-22	6.0189e-22
SPalign	0.164862	2.55558e-25	0.155209	N/A	0.00255165	2.57546e-06	0.303911	6.36244e-07	1.70959e-08	0.000941274	2.97381e-17	7.56258e-19
SNBRFinder(F)	1.61758e-05	9.34291e-34	3.06779e-05	0.00255165	N/A	6.67408e-05	0.00153348	2.51154e-07	1.06123e-09	0.815048	1.6115e-17	1.97137e-19
NBRFeature(SEQ)	3.15752e-10	3.43518e-39	1.26536e-08	2.57546e-06	6.67408e-05	N/A	2.08998e-11	0.0199909	0.100446	0.00349388	1.37895e-11	6.51077e-14
NBRFeature(STR)	0.061538	1.41306e-24	0.048273	0.303911	0.00153348	2.08998e-11	N/A	3.73057e-27	2.47834e-09	0.00154676	5.01071e-28	3.81017e-30
NBRFeature	9.03794e-10	9.52751e-38	2.30036e-09	6.36244e-07	2.51154e-07	0.0199909	3.73057e-27	N/A	0.879821	2.98006e-05	2.18601e-08	2.85373e-10
SNBRFinder	1.21342e-17	1.53265e-43	5.13394e-12	1.70959e-08	1.06123e-09	0.100446	2.47834e-09	0.879821	N/A	8.81245e-10	1.06188e-05	8.16674e-07
SNBRFinder(BLAST)	7.81469e-07	2.8317e-41	5.13787e-06	0.000941274	0.815048	0.00349388	0.00154676	2.98006e-05	8.81245e-10	N/A	6.28339e-16	1.43465e-17
NBRDetector(TMalign)	1.44284e-19	2.80126e-44	6.5132e-22	2.97381e-17	1.6115e-17	1.37895e-11	5.01071e-28	2.18601e-08	1.06188e-05	6.28339e-16	N/A	0.36803
NBRDetector	1.67855e-20	2.35864e-44	6.0189e-22	7.56258e-19	1.97137e-19	6.51077e-14	3.81017e-30	2.85373e-10	8.16674e-07	1.43465e-17	0.36803	N/A
Dataset: RB264
	SNBRFinder(T)	BLAST	TMalign	SPalign	SNBRFinder(F)	NBRFeature(SEQ)	NBRFeature(STR)	NBRFeature	SNBRFinder	SNBRFinder(BLAST)	NBRDetector(TMalign)	NBRDetector
SNBRFinder(T)	N/A	8.26608e-06	0.798667	0.00214295	1.38455e-08	7.4248e-12	1.17237e-05	2.69867e-12	2.75332e-21	1.08937e-11	1.26555e-20	3.5083e-25
BLAST	8.26608e-06	N/A	0.0231943	8.96736e-10	1.62165e-19	3.44185e-23	3.40887e-13	4.00706e-23	1.23762e-29	2.37675e-26	6.61569e-28	3.79796e-32
TMalign	0.798667	0.0231943	N/A	0.000334465	2.2928e-08	3.5431e-12	6.53536e-07	4.03158e-13	3.61208e-16	2.5912e-10	3.45854e-23	1.00848e-24
SPalign	0.00214295	8.96736e-10	0.000334465	N/A	0.000380363	7.49183e-07	0.0116567	2.97028e-07	5.57708e-11	4.4622e-06	7.38854e-14	2.17349e-20
SNBRFinder(F)	1.38455e-08	1.62165e-19	2.2928e-08	0.000380363	N/A	1.66359e-05	0.268193	2.75965e-06	5.24815e-06	0.220552	8.21148e-08	9.15795e-10
NBRFeature(SEQ)	7.4248e-12	3.44185e-23	3.5431e-12	7.49183e-07	1.66359e-05	N/A	3.62086e-07	0.127866	0.399537	0.00286377	0.000428803	6.89784e-06
NBRFeature(STR)	1.17237e-05	3.40887e-13	6.53536e-07	0.0116567	0.268193	3.62086e-07	N/A	4.49701e-14	8.02311e-05	0.140596	4.13092e-11	8.72772e-13
NBRFeature	2.69867e-12	4.00706e-23	4.03158e-13	2.97028e-07	2.75965e-06	0.127866	4.49701e-14	N/A	0.975167	0.0015017	0.00985656	0.000549785
SNBRFinder	2.75332e-21	1.23762e-29	3.61208e-16	5.57708e-11	5.24815e-06	0.399537	8.02311e-05	0.975167	N/A	1.86831e-05	0.00492988	3.49451e-05
SNBRFinder(BLAST)	1.08937e-11	2.37675e-26	2.5912e-10	4.4622e-06	0.220552	0.00286377	0.140596	0.0015017	1.86831e-05	N/A	3.8334e-07	1.94439e-09
NBRDetector(TMalign)	1.26555e-20	6.61569e-28	3.45854e-23	7.38854e-14	8.21148e-08	0.000428803	4.13092e-11	0.00985656	0.00492988	3.8334e-07	N/A	0.0120684
NBRDetector	3.5083e-25	3.79796e-32	1.00848e-24	2.17349e-20	9.15795e-10	6.89784e-06	8.72772e-13	0.000549785	3.49451e-05	1.94439e-09	0.0120684	N/A
