# Supplementary material for: SNBRFinder: A Sequence-Based Hybrid Algorithm for Enhanced Prediction of Nucleic Acid-Binding Residues
Source: PLoS One. 2015 Jul 15;10(7):e0133260. doi: 10.1371/journal.pone.0133260 (PMC4503397; doi:10.1371/journal.pone.0133260)
Supplement: S11 Table — (XLSX) [file pone.0133260.s011.xlsx]

## Sheet: Sheet1
S11 Table. Statistical significance of performance differences between sequence- and structural model-based predictions
Dataset: DB35
	SNBRFinder(T)	NBRTemplate(MOD)	NBRTemplate(STR)	SNBRFinder(F)	NBRFeature(MOD)	NBRFeature(STR)	SNBRFinder	NBRDetector(MOD)	NBRDetector(STR)
SNBRFinder(T)	N/A	0.588797	0.8007	0.0542817	0.0755408	0.0123953	0.00122009	0.0251141	0.00236215
NBRTemplate(MOD)	0.588797	N/A	0.426938	0.00209047	0.00278265	0.00015872	0.000527559	6.37779e-05	4.49444e-06
NBRTemplate(STR)	0.8007	0.426938	N/A	0.0238899	0.0630139	0.00606441	0.010852	0.0103125	0.000147239
SNBRFinder(F)	0.0542817	0.00209047	0.0238899	N/A	0.358725	0.142501	0.159869	0.719578	0.0217039
NBRFeature(MOD)	0.0755408	0.00278265	0.0630139	0.358725	N/A	0.000651257	0.0398195	0.0797847	0.00100569
NBRFeature(STR)	0.0123953	0.00015872	0.00606441	0.142501	0.000651257	N/A	0.587558	0.295813	0.0702698
SNBRFinder	0.00122009	0.000527559	0.010852	0.159869	0.0398195	0.587558	N/A	0.146167	0.644606
NBRDetector(MOD)	0.0251141	6.37779e-05	0.0103125	0.719578	0.0797847	0.295813	0.146167	N/A	0.00541973
NBRDetector(STR)	0.00236215	4.49444e-06	0.000147239	0.0217039	0.00100569	0.0702698	0.644606	0.00541973	N/A
Dataset: RB36
	SNBRFinder(T)	NBRTemplate(MOD)	NBRTemplate(STR)	SNBRFinder(F)	NBRFeature(MOD)	NBRFeature(STR)	SNBRFinder	NBRDetector(MOD)	NBRDetector(STR)
SNBRFinder(T)	N/A	0.182359	0.0862881	0.000910624	0.00144613	0.000470615	0.000221757	0.000159756	3.95853e-06
NBRTemplate(MOD)	0.182359	N/A	0.957083	0.00195912	0.0167526	0.00369216	0.000858669	0.000762905	0.000116755
NBRTemplate(STR)	0.0862881	0.957083	N/A	0.0219013	0.0598791	0.0167526	0.00671316	0.00448623	0.000584505
SNBRFinder(F)	0.000910624	0.00195912	0.0219013	N/A	0.99309	0.284503	0.131266	0.154838	0.018027
NBRFeature(MOD)	0.00144613	0.0167526	0.0598791	0.99309	N/A	0.187261	0.411729	0.0447782	0.00716134
NBRFeature(STR)	0.000470615	0.00369216	0.0167526	0.284503	0.187261	N/A	0.943988	0.524041	0.0871052
SNBRFinder	0.000221757	0.000858669	0.00671316	0.131266	0.411729	0.943988	N/A	0.596485	0.0810059
NBRDetector(MOD)	0.000159756	0.000762905	0.00448623	0.154838	0.0447782	0.524041	0.596485	N/A	0.0739653
NBRDetector(STR)	3.95853e-06	0.000116755	0.000584505	0.018027	0.00716134	0.0871052	0.0810059	0.0739653	N/A
