# Supplementary material for: SNBRFinder: A Sequence-Based Hybrid Algorithm for Enhanced Prediction of Nucleic Acid-Binding Residues
Source: PLoS One. 2015 Jul 15;10(7):e0133260. doi: 10.1371/journal.pone.0133260 (PMC4503397; doi:10.1371/journal.pone.0133260)
Supplement: S13 Table — (XLSX) [file pone.0133260.s013.xlsx]

## Sheet: Sheet1
S13 Table. Statistical significance of performance differences between SNBRFinder and RNABindRPlus
Dataset: RB49
	SNBRFinder(T)	SNBRFinder(F)	SNBRFinder	HomPRIP	SVMOpt	RNABindRPlus
SNBRFinder(T)	N/A	0.261399	0.00297738	0.000397251	0.142004	0.621881
SNBRFinder(F)	0.261399	N/A	0.00411609	4.56251e-05	0.000397026	0.0100059
SNBRFinder	0.00297738	0.00411609	N/A	1.46839e-07	2.07485e-07	3.54528e-05
HomPRIP	0.000397251	4.56251e-05	1.46839e-07	N/A	0.000229211	7.15109e-05
SVMOpt	0.142004	0.000397026	2.07485e-07	0.000229211	N/A	3.19727e-05
RNABindRPlus	0.621881	0.0100059	3.54528e-05	7.15109e-05	3.19727e-05	N/A
Dataset: RB44
	SNBRFinder(T)	SNBRFinder(F)	SNBRFinder	HomPRIP	SVMOpt	RNABindRPlus
SNBRFinder(T)	N/A	0.00239693	1.44252e-06	0.392412	0.0639596	0.00605169
SNBRFinder(F)	0.00239693	N/A	0.00892797	0.000246805	0.000848228	0.0411624
SNBRFinder	1.44252e-06	0.00892797	N/A	3.0934e-06	1.76088e-06	0.000162863
HomPRIP	0.392412	0.000246805	3.0934e-06	N/A	0.000898782	3.54117e-05
SVMOpt	0.0639596	0.000848228	1.76088e-06	0.000898782	N/A	1.81082e-09
RNABindRPlus	0.00605169	0.0411624	0.000162863	3.54117e-05	1.81082e-09	N/A
